# Supplementary material for: Adverse events related to ultrasound-guided regional anesthesia performed by Emergency Physicians: Systematic review protocol
Source: PLoS One. 2022 Jun 24;17(6):e0269697. doi: 10.1371/journal.pone.0269697 (PMC9231708; doi:10.1371/journal.pone.0269697)
Supplement: S3 File — (XLSX) [file pone.0269697.s003.xlsx]

## Sheet: Sheet1
Adverse Events from US-Guided Regional Anesthesia Data Collection Form
Lead Author	Publication Year	Study population (urban/suburban/rural; age group)	No. of participants	Nerve block performed	Control/comparator intervention	Anesthetic used	Training level of proceduralist	Primary outcome	Primary outcome results	No. adverse events in nerve block group (raw/%)	Types of advsere events in nerve block group	No. of adverse events in control group (raw/%)	types of adverse events in control group	how adverse events were captured/managed	Funding source
